# Supplementary material for: Pitfalls in Intracranial Aneurysm Clipping: How to Avoid and How to Get out of Them
Source: J Clin Med. 2025 Dec 12;14(24):8794. doi: 10.3390/jcm14248794 (PMC12734094; doi:10.3390/jcm14248794)
Supplement: Supplementary file 1 [file jcm-14-08794-s001.zip]

Archive with 2 entries (2 files):
- Parascan_rottura intraop.mp4
- __MACOSX/._Parascan_rottura intraop.mp4
